# Supplementary material for: Interfering Residues Narrow the Spectrum of MLV Restriction by Human TRIM5α
Source: PLoS Pathog. 2007 Dec 28;3(12):e200. doi: 10.1371/journal.ppat.0030200 (PMC2156100; doi:10.1371/journal.ppat.0030200)
Supplement: Table S1 — Modified nucleotides to generate the specified amino acid substitution are highlighted in bold and are underlined. Site where nucleotides were removed to create amino acid deletion are indicated with “//”. (29 KB XLS) [file ppat.0030200.st001.xls]

## Sheet: Sheet1
	mutant description	primer name	primer sequence (5' to 3')
	huTRIM5α T334A	PM159	CCACAGATAATATATGGGGCACGAGGGGCAAGATACCAGACATTTGTG
		PM160	CACAAATGTCTGGTATCTTGCCCCTCGTGCCCCATATATTATCTGTGG
	huTRIM5α R335A	PM161	GGGGCACGAGGGACAGCATACCAGACATTTGTGAATTTCAATTATTGTACTGGC
		PM162	GCCAGTACAATAATTGAAATTCACAAATGTCTGGTATGCTGTCCCTCGTGCCCC
	huTRIM5α Y336A	PM116	GGGGCACGAGGGACAAGAGCCCAGACATTTGTG
		PM117	CACAAATGTCTGGGCTCTTGTCCCTCGTGCCCC
	huTRIM5α Q337A	PM163	GGGGCACGAGGGACAAGATACGCGACATTTGTGAATTTCAATTATTGTACTGG
		PM164	CCAGTACAATAATTGAAATTCACAAATGTCGCGTATCTTGTCCCTCGTGCCCC
	huTRIM5α T338A	PM165	GGCACGAGGGACAAGATACCAGGCATTTGTGAATTTCAATTATTGTACTGGC
		PM166	GCCAGTACAATAATTGAAATTCACAAATGCCTGGTATCTTGTCCCTCGTGCC
	huTRIM5α F339A	PM167	GGGACAAGATACCAGACAGCTGTGAATTTCAATTATTGTACTGGC
		PM168	GCCAGTACAATAATTGAAATTCACAGCTGTCTGGTATCTTGTCCC
	huTRIM5α Y336F	PM145	GGGGCACGAGGGACAAGATTCCAGACATTTGTG
		PM146	CACAAATGTCTGGAATCTTGTCCCTCGTGCCCC
	huTRIM5α Y336R	PM147	GGGGCACGAGGGACAAGACGCCAGACATTTGTG
		PM148	CACAAATGTCTGGCGTCTTGTCCCTCGTGCCCC
	huTRIM5α Y336S	PM149	GGGGCACGAGGGACAAGATCCCAGACATTTGTG
		PM150	CACAAATGTCTGGGATCTTGTCCCTCGTGCCCC
	huTRIM5α Y336E	PM151	GGGGCACGAGGGACAAGAGAGCAGACATTTGTG
		PM152	CACAAATGTCTGCTCTCTTGTCCCTCGTGCCCC
	huTRIM5α Y336Δ	PM153	GGGGCACGAGGGACAAGA//CAGACATTTGTG
		PM154	CACAAATGTCTG//TCTTGTCCCTCGTGCCCC
	huTRIM5α Y336T	PM203	GCACGAGGGACAAGAACCCAGACATTTGTGAATTTCAATTATTGTACTGGC
		PM204	GCCAGTACAATAATTGAAATTCACAAATGTCTGGGTTCTTGTCCCTCGTGC
	huTRIM5α Y336C	PM205	GCACGAGGGACAAGATGCCAGACATTTGTGAATTTCAATTATTGTACTGGC
		PM206	GCCAGTACAATAATTGAAATTCACAAATGTCTGGCATCTTGTCCCTCGTGC
	huTRIM5α Y336P	PM207	GCACGAGGGACAAGACCCCAGACATTTGTGAATTTCAATTATTGTACTGGC
		PM208	GCCAGTACAATAATTGAAATTCACAAATGTCTGGGGTCTTGTCCCTCGTGC
	huTRIM5α Y336K	PM209	GCACGAGGGACAAGAAAACAGACATTTGTGAATTTCAATTATTGTACTGGC
		PM210	GCCAGTACAATAATTGAAATTCACAAATGTCTGTTTTCTTGTCCCTCGTGC
	huTRIM5α R332A	PM270	CCGAAACCACAGATAATATATGGGGCAGCAGGGACAAGATACC
		PM271	GGTATCTTGTCCCTGCTGCCCCATATATTATCTGTGGTTTCGG
	huTRIM5α R332H	PM272	CCGAAACCACAGATAATATATGGGGCACACGGGACAAGATACC
		PM273	GGTATCTTGTCCCGTGTGCCCCATATATTATCTGTGGTTTCGG
	huTRIM5α R332Δ	PM274	CCGAAACCACAGATAATATATGGGGCA//GGGACAAGATACC
		PM275	GGTATCTTGTCCC//TGCCCCATATATTATCTGTGGTTTCGG
	huTRIM5α R332A Y336A	PM276	CCACAGATAATATATGGGGCAGCAGGGACAAGAGCC
		PM277	GGCTCTTGTCCCTGCTGCCCCATATATTATCTGTGG
	huTRIM5α R332H Y336A	PM278	CCACAGATAATATATGGGGCACACGGGACAAGAGCC
		PM279	GGCTCTTGTCCCGTGTGCCCCATATATTATCTGTGG
	huTRIM5α R332A Y336K	PM282	CCACAGATAATATATGGGGCAGCAGGGACAAGAAAACAG
		PM283	CTGTTTTCTTGTCCCTGCTGCCCCATATATTATCTGTGG
	huTRIM5α R332H Y336K	PM284	CCACAGATAATATATGGGGCACACGGGACAAGAAAACAG
		PM285	CTGTTTTCTTGTCCCGTGTGCCCCATATATTATCTGTGG
	huTRIM5α R332Δ Y336K	PM286	CCGAAACCACAGATAATATATGGGGCA//GGGACAAGAAAACAG
		PM287	CTGTTTTCTTGTCCC//TGCCCCATATATTATCTGTGGTTTCGG
	N-MLV R110A	PM187	GGGATTACACCACCCAAGCAGGTAGGAACCACCTAGTTCTCTATCGC
		PM188	GCGATAGAGAACTAGGTGGTTCCTACCTGCTTGGGTGGTGTAATCCC
	N-MLV L117H	PM218	GGTAGGAACCACCTAGTTCACTATCGCCAGTTGCTTTTAGCGG
		PM219	CCGCTAAAAGCAACTGGCGATAGTGAACTAGGTGGTTCCTACC
	B-MLV L117H	PM232	GGTAGGAACCACCTAGTCCACTATCGCCAGTTGCTCTTAGCGG
		PM233	CCGCTAAGAGCAACTGGCGATAGTGGACTAGGTGGTTCCTACC
	B-MLV E110A	PM234	CCCGATTGGGATTACACCACTACAGCAGGTAGGAACCACC
		PM235	GGTGGTTCCTACCTGCTGTAGTGGTGTAATCCCAATCGGG
	N-MLV R110E	PM236	CCCGATTGGGATTACACCACCCAAGAAGGTAGGAACCACC
		PM237	GGTGGTTCCTACCTTCTTGGGTGGTGTAATCCCAATCGGG
	B-MLV E110R	PM238	CCCGATTGGGATTACACCACTACACGAGGTAGGAACCACC
		PM239	GGTGGTTCCTACCTCGTGTAGTGGTGTAATCCCAATCGGG
	B-MLV T109Q E110R	PM240	CGCCCCGATTGGGATTACACCACTCAACGAGGTAGGAACCACCTAGTCCTCTATCGC
		PM241	GCGATAGAGGACTAGGTGGTTCCTACCTCGTTGAGTGGTGTAATCCCAATCGGGGCG
	N-MLV Q109T R110E	PM242	CGTCCCGATTGGGATTACACCACCACAGAAGGTAGGAACCACCTAGTTCTCTATCGC
		PM243	GCGATAGAGAACTAGGTGGTTCCTACCTTCTGTGGTGGTGTAATCCCAATCGGGACG
	N and B-MLV N82D	PM256	CCGAAAAGCTGTCCGGGGCGACGATGGGCGC
		PM257	GCGCCCATCGTCGCCCCGGACAGCTTTTCGG
	N-MLV E159G	PM310	CCTAGAGAGACTCAAGGGAGCCTATCGCAGATACACTCC
		PM311	GGAGTGTATCTGCGATAGGCTCCCTTGAGTCTCTCTAGG
	Mo-MLV D82N	PM258	GCGGTGCGGGGCAATGATGGGCGC
		PM259	GCGCCCATCATTGCCCCGCACCGC
	Mo-MLV A110E	PM262	GGGATTACACCACCCAGGAAGGTAGGAACCACC
		PM263	GGTGGTTCCTACCTTCCTGGGTGGTGTAATCCC
	Mo-MLV A110R	PM264	GGGATTACACCACCCAGCGAGGTAGGAACCACC
		PM265	GGTGGTTCCTACCTCGCTGGGTGGTGTAATCCC
	Table S1
